# Supplementary material for: One-Pot Facile Synthesis of CuO–CdWO4 Nanocomposite for Photocatalytic Hydrogen Production
Source: Nanomaterials (Basel). 2022 Dec 16;12(24):4472. doi: 10.3390/nano12244472 (PMC9782073; doi:10.3390/nano12244472)
Supplement: Supplementary file 1 [file nanomaterials-12-04472-s001.zip]

Archive with 1 entries (1 files):
- nanomaterials-2025136-supplementary.pdf
